# Supplementary material for: Whole-Genome Sequencing Snapshot of Clinically Relevant Carbapenem-Resistant Gram-Negative Bacteria from Wastewater in Serbia
Source: Antibiotics (Basel). 2023 Feb 8;12(2):350. doi: 10.3390/antibiotics12020350 (PMC9952161; doi:10.3390/antibiotics12020350)
Supplement: Supplementary file 1 [file antibiotics-12-00350-s001.zip]

Archive with 3 entries (3 files):
- Suplementary Table 1.xlsx
- Suplementary Table 2.xlsx
- Suplementary Table 3.xlsx
