# Supplementary material for: Whole-Genome Sequencing Snapshot of Clinically Relevant Carbapenem-Resistant Gram-Negative Bacteria from Wastewater in Serbia
Source: Antibiotics (Basel). 2023 Feb 8;12(2):350. doi: 10.3390/antibiotics12020350 (PMC9952161; doi:10.3390/antibiotics12020350)
Supplement: Supplementary file 1 [file antibiotics-12-00350-s001.zip › Suplementary Table 1.xlsx]

## Sheet: Sheet1
Strain No.	Sampling site	Sampling campaing	Species	Amoxicillin/Clavulanic A		Piperacillin/Tazobactam		Cefotaxime		Ceftazidime		Ceftriaxone		Cefepim		Ertapenem		Imipenem		Meropenem		Colistin		Amikacin		Tobramycin		Gentamicin		Ciprofloxacin		Levofloxacin		Trimethoprim/Sulfamethoxazole		Chloramphenicol		Aztreonam		Ceftolozane/Tazobactam		Ceftazidime/Avibactam
				MIC(mg/l)	category	MIC(mg/l)	category	MIC(mg/l)	category	MIC(mg/l)	category	MIC(mg/l)	category	MIC(mg/l)	category	MIC(mg/l)	category	MIC(mg/l)	category	MIC(mg/l)	category	MIC(mg/l)	category	MIC(mg/l)	category	MIC(mg/l)	category	MIC(mg/l)	category	MIC(mg/l)	category	MIC(mg/l)	category	MIC(mg/l)	category	MIC(mg/l)	category	MIC(mg/l)	category	MIC(mg/l)	category	MIC(mg/l)	category
BS11119	SS2	SC1	Klebsiella pneumoniae	>32	R	>64	R	>64	R	>32	R	>32	R	>32	R	>4	R	8	R	>16	R	16	R	16	R	>16	R	>8	R	>2	R	>4	R	≤20	S	>64	R	>64	R	>32	R	1	S
BS11120	SS2	SC1	Klebsiella pneumoniae	>32	R	>64	R	>64	R	>32	R	>32	R	>32	R	>4	R	>8	R	>16	R	1	S	>16	R	>16	R	>16	R	>2	R	>4	R	>160	R	16	R	>64	R	>32	R	>16	R
BS11121	SS1	SC1	Klebsiella pneumoniae	>32	R	>64	R	>64	R	16	R	>32	R	>32	R	>4	R	8	R	2	S	1	S	≤2	S	8	R	≤1	S	>2	R	>4	R	>160	R	16	R	>64	R	16	R	0.25	S
BS11122	SS1	SC2	Klebsiella pneumoniae	>32	R	>64	R	>64	R	>32	R	>32	R	>32	R	>4	R	2	S	>16	R	>16	R	8	S	>16	R	>16	R	>2	R	>4	R	40	S	16	R	>64	R	>32	R	1	S
BS11124	SS2	SC2	Klebsiella pneumoniae	>32	R	>64	R	>64	R	16	R	>32	R	>32	R	>4	R	4	I	2	S	1	S	2	S	>16	R	>8	R	2	R	1	I	>160	R	4	S	32	R	>32	R	0.25	S
BS11125	SS1	SC3	Klebsiella pneumoniae	>32	R	>64	R	>64	R	>32	R	>32	R	>32	R	>4	R	2	S	>16	R	>16	R	8	S	>16	R	>16	R	>4	R	>8	R	≤20	S	16	R	>64	R	>32	R	1	S
BS11126	SS1	SC3	Klebsiella pneumoniae	>32	R	>64	R	>64	R	>32	R	>32	R	>32	R	>4	R	2	S	>16	R	>16	R	8	S	>16	R	>16	R	>2	R	>4	R	≤20	S	16	R	>64	R	>32	R	1	S
BS11127	SS2	SC3	Klebsiella pneumoniae	>32	R	>64	R	>64	R	>32	R	>32	R	>32	R	>4	R	>8	R	>16	R	1	S	8	S	>16	R	>16	R	>2	R	>4	R	40	S	>64	R	>64	R	>32	R	1	S
BS11128	SS3	SC3	Klebsiella pneumoniae	>32	R	>64	R	>64	R	>32	R	>32	R	>32	R	>4	R	2	S	>16	R	>16	R	8	S	>16	R	>8	R	>2	R	>4	R	≤20	S	16	R	>64	R	>32	R	4	S
BS11130	SS4	SC3	Klebsiella pneumoniae	>32	R	>64	R	>64	R	16	R	>32	R	>32	R	4	R	2	S	2	S	1	S	≤2	S	8	R	≤1	S	>2	R	>4	R	>160	R	16	R	2	I	8	R	0.5	S
BS11131	SS1	SC4	Klebsiella pneumoniae	>32	R	>64	R	>64	R	>32	R	>32	R	>32	R	>4	R	>8	R	>16	R	4	R	32	R	>16	R	8	R	>2	R	>4	R	>160	R	16	R	>64	R	>32	R	0.5	S
BS11134	SS2	SC4	Klebsiella pneumoniae	>32	R	>64	R	>64	R	>32	R	>32	R	>32	R	>4	R	2	S	>16	R	>16	R	16	R	16	R	>8	R	>2	R	>4	R	40	S	8	S	>64	R	>32	R	1	S
BS11116	SS2	SC1	Klebsiella oxytoca	>32	R	>64	S	1	R	≤1	S	≤1	S	≤1	S	4	R	8	R	2	S	1	S	≤2	S	1	S	≤1	S	≤0,25	S	≤0,12	S	≤20	S	2	S	1	S	1	S	0.12	S
BS11117	SS1	SC2	Klebsiella oxytoca	>32	R	>64	S	1	R	4	I	1	S	≤1	S	2	R	2	S	1	S	1	S	4	S	8	R	4	R	≤0,25	S	1	I	≤20	S	2	S	1	S	8	R	0.5	S
BS11118	SS3	SC3	Klebsiella oxytoca	>32	R	>64	S	1	S	4	I	2	I	≤1	S	2	R	2	S	1	S	1	S	4	S	8	R	4	R	0.5	S	1	I	≤20	S	2	S	1	S	8	R	0.5	S
BS11101	SS2	SC1	Enterobacter cloacae complex	>32	R	>64	R	>64	R	>32	R	>32	R	>32	R	>4	R	>8	R	>16	R	≤0.25	S	4	S	>16	R	>8	R	>2	R	>4	R	>160	R	>64	R	>64	R	>32	R	>16	R
BS11103	SS1	SC1	Enterobacter cloacae complex	>32	R	>64	R	1	S	4	I	32	R	≤1	S	2	R	1	S	1	S	1	S	16	R	>16	R	4	R	2	R	1	I	≤20	S	4	S	<1	S	16	R	0.5	S
BS11104	SS4	SC1	Enterobacter cloacae complex	>32	R	>64	R	>64	R	>32	R	>32	R	8	R	>4	R	8	R	>16	R	1	S	4	S	>16	R	>8	R	>2	R	1	I	>160	R	>64	R	2	I	>32	R	>16	R
BS11105	SS1	SC2	Enterobacter cloacae complex	>32	R	>64	R	>64	R	16	R	16	R	≤1	S	0.12	S	0.25	S	0.25	S	4	R	4	S	>16	R	8	R	≤0,25	S	1	I	≤20	S	4	S	8	R	1	S	0.25	S
BS11106	SS2	SC3	Enterobacter cloacae complex	>32	R	>16	R	>64	R	32	R	>32	R	4	I	2	R	2	S	1	S	1	S	>32	R	>16	R	>8	R	>2	R	2	R	>160	R	8	S	1	S	TRM		TRM
BS11108	SS3	SC3	Enterobacter cloacae complex	>32	R	>64	R	>64	R	1	S	>32	R	>32	R	>4	R	8	R	>16	R	1	S	16	R	>16	R	>8	R	>2	R	4	R	>160	R	>64	R	16	R	>32	R	>16	R
BS11109	SS3	SC4	Enterobacter cloacae complex	>32	R	8	R	1	S	≤1	S	32	R	≤1	S	>4	R	16	R	>16	R	1	S	≤2	S	1	S	≤1	S	≤0,25	S	≤0,12	S	≤20	S	>64	R	1	S	0.25	S	0.25	S
BS11110	SS2	SC1	Enterobacter cloacae complex	>32	R	>64	R	>64	R	>32	R	>32	R	>32	R	>4	R	>8	R	>16	R	1	S	>32	R	>16	R	>8	R	>2	R	>4	R	>160	R	>64	R	>64	R	>32	R	>16	R
BS11111	SS2	SC2	Enterobacter cloacae complex	>32	R	>64	R	>64	R	>32	R	>32	R	>32	R	>4	R	>8	R	>16	R	0.5	S	4	S	>16	R	>8	R	>2	R	>4	R	>160	R	>64	R	>64	R	>32	R	>16	R
BS11113	SS1	SC2	Escherichia coli	>32	R	>32	R	>32	R	>32	R	>32	R	16	R	4	R	>8	R	>16	R	≤0.25	S	16	R	>16	R	>8	R	1	R	1	I	>160	R	32	R	1	S	>32	R	>16	R
BS11114	SS2	SC3	Escherichia coli	>32	R	>64	R	≤1	S	≤1	S	≤1	S	≤1	S	2	R	4	I	2	S	≤0.25	S	≤2	S	<1	S	≤1	S	≤0.25	S	1	I	≤20	S	8	S	1	S	0.5	S	0.12	S
BS11115	SS3	SC4	Escherichia coli	>32	R	>64	R	>32	R	>32	R	>32	R	16	R	>4	R	>8	R	>16	R	0.5	S	16	R	>16	R	>8	R	≤0.25	S	≤0.12	S	>160	R	>64	R	>64	R	>32	R	>16	R
BS11100	SS4	SC1	Citrobacter freundii	>32	R	>32	R	>64	R	4	I	>32	R	16	R	0.5	S	0.5	I	0.25	S	1	S	>32	R	>16	R	>8	R	2	R	>4	R	>320	R	16	R	16	R	1	S	0.5	S
BS11148	SS2	SC1	Serratia marcescens	>32	R	64	R	32	R	8	R	>32	R	16	R	8	R	>8	R	>32	R	1	S	>32	R	16	R	>8	R	1	R	1	I	≤20	S	/	/	4	R	8	R	0.5	S
BS11149	SS3	SC4	Serratia marcescens	>32	R	64	R	32	R	>32	R	>32	R	>32	R	4	R	8	R	16	R	1	S	>32	R	16	R	>8	R	2	R	2	R	>160	R	/	/	16	R	32	R	16	R
BS11098	SS1	SC1	Acinetobacter baumannii	/	/	/	/	/	/	/	/	/	/	/	/	/	/	16	R	>16	R	0.5	S	>32	R	>16	R	>8	R	16	R	16	R	>160	R	/	/	/	/	/	/	/	/
BS11099	SS4	SC3	Acinetobacter baumannii	/	/	/	/	/	/	/	/	/	/	/	/	/	/	>8	R	>16	R	0.5	S	>32	R	>16	R	>8	R	2	R	>4	R	>160	R	/	/	/	/	/	/	/	/
BS11135	SS4	SC2	Pseudomonas aeruginosa	/	/	32	R	/	/	>32	R	/	/	16	R	/	/	>8	R	>16	R	4	S	4	S	1	S	/	/	4	R	8	R	/	/	/	/	>64	R	/	/	/	/
BS11136	SS1	SC4	Pseudomonas aeruginosa	/	/	>64	R	/	/	64	R	/	/	32	R	/	/	16	R	16	R	4	S	4	S	1	S	/	/	2	R	8	R	/	/	/	/	16	R	/	/	/	/
