# Supplementary material for: Whole-Genome Sequencing Snapshot of Clinically Relevant Carbapenem-Resistant Gram-Negative Bacteria from Wastewater in Serbia
Source: Antibiotics (Basel). 2023 Feb 8;12(2):350. doi: 10.3390/antibiotics12020350 (PMC9952161; doi:10.3390/antibiotics12020350)
Supplement: Supplementary file 1 [file antibiotics-12-00350-s001.zip › Suplementary Table 2.xlsx]

## Sheet: Sheet1
Strain No.	Sampling site	Sampling campaing	Species	ST	β-lactamases	Aminoquinolones	Quinolones	Phenicol	Trimethoprim	Sulfonamides	Fosfomycin	Tetracyclines	Macrolides/lincosamides/streptogramins	Colistin	Mutations	Plasmid Profile	Seroype (E.coli)	ExPEc	UPEC
BS11119	SS2	SC1	Klebsiella pneumoniae	101	blaCTX-M-15 blaOXA-1 blaOXA-48 blaSHV-212	aac(3)-IIe aac(6')-Ib-cr	oqxA oqxA10 oqxA8 oqxB17	catB3	dfrA14		fosA	tet(D)			ompK36 MgrBC28S	IncFIA(HI1), IncR Col440II IncFIB(pKPHS1)
BS11120	SS2	SC1	Klebsiella pneumoniae	101	blaCMY-16 blaCMY-4 blaCTX-M-15 blaNDM-1 blaOXA-10 blaOXA-48 blaSHV-212 blaTEM-150 blaTEM-156 blaTEM-168 blaTEM-171 blaTEM-181 blaTEM-183 blaTEM-231 blaTEM-237 blaTEM-54 blaTEM-90	aadA aadA2 aph(3'')-Ib aph(3')-VI aph(6)-Id armA	oqxA oqxA10 oqxA8 oqxB17	cmlA5, floR	dfrA12 dfrA14	sul1, sul2	fosA	tet(A)	mph(E) msrE		ompK36	IncC Col440II IncL IncFIA(HI1), IncR Col440II IncFIB(K) Col440II
BS11121	SS1	SC1	Klebsiella pneumoniae	15	blaCTX-M-15 blaOXA-1 blaOXA-48 blaSHV-106 blaSHV-205 blaSHV-28 blaTEM-1	aac(6')-Ib-cr aph(3'')-Ib aph(6)-Id	oqxA oqxB20 qnrB1	catB3	dfrA14		fosA6	tet(A)			ramR	ColpVC IncL Col440II IncFIB(K), IncFII(pKP91)
BS11122	SS1	SC2	Klebsiella pneumoniae	101	blaCTX-M-15 blaOXA-1 blaOXA-320 blaOXA-48 blaOXA-534 blaSHV-212	aac(3)-IIe aac(6')-Ib-cr	oqxA oqxA10 oqxA8 oqxB17	catB3	dfrA14		fosA	tet(D)			ompK36 MgrBC28S	IncFIA(HI1), IncR Col440II IncR
BS11124	SS2	SC2	Klebsiella pneumoniae	6273	blaCTX-M-15 blaOXA-1 blaOXA-48 blaSHV-215	aac(3)-IIe aac(6')-Ib-cr aph(3'')-Ib aph(3')-Ia aph(6)-Id	oqxA oqxB19 oqxB24 oqxB25 qnrB1	catB3	dfrA14	sul2	fosA6	tet(A)				IncFIB(K) IncL IncFII(K) IncFIB(K)
BS11125	SS1	SC3	Klebsiella pneumoniae	101	blaCTX-M-15 blaOXA-1 blaOXA-48 blaSHV-212	aac(3)-IIe aac(6')-Ib-cr	oqxA oqxA10 oqxA8 oqxB17	catB3	dfrA14		fosA	tet(D)			ompK36 MgrBC28S	IncR, IncFIA(HI1) Col440II IncFIB(pKPHS1) Col440II IncR
BS11126	SS1	SC3	Klebsiella pneumoniae	101	blaCTX-M-15 blaOXA-1 blaOXA-48 blaSHV-212	aac(3)-IIe aac(6')-Ib-cr	oqxA oqxA10 oqxA8 oqxB17	catB3	dfrA14		fosA	tet(D)			ompK36 MgrBC28S	IncFIA(HI1), IncR Col440II IncFIB(pKPHS1) IncR
BS11127	SS2	SC3	Klebsiella pneumoniae	29	blaCTX-M-15 blaOXA-1 blaOXA-48 blaSHV-187	aac(3)-IIe aac(6')-Ib-cr aph(3'')-Ib aph(6)-Id		catB3 floR		sul2	fosA6	tet(A)				IncFII(K), IncFIB(K) IncFII IncL IncC IncFIB(pKPHS1)
BS11128	SS3	SC3	Klebsiella pneumoniae	101	blaCTX-M-15 blaOXA-1 blaOXA-48 blaSHV-212	aac(3)-IIe aac(6')-Ib-cr	oqxA oqxA10 oqxA8 oqxB17	catB3	dfrA14		fosA	tet(D)			ompK36 MgrBC28S	IncR, IncFIA(HI1) Col440II IncFIB(pKPHS1)
BS11130	SS4	SC3	Klebsiella pneumoniae	16	blaCTX-M-15 blaOXA-1 blaOXA-48 blaSHV-145 blaSHV-179 blaSHV-194 blaSHV-199 blaSHV-226 blaSHV-26 blaSHV-78 blaSHV-98 blaTEM-1	aac(6')-Ib-cr aadA2	oqxA oqxA10 oqxB32	catB3	dfrA12	sul1	fosA5	tet(A)	mph(A)		ompK36	IncFII(K), IncFIB(K) IncL Col440II
BS11131	SS1	SC4	Klebsiella pneumoniae	437	blaCTX-M-15 blaOXA-48 blaSHV-11	aadA2 aadA2 armA	oqxA oqxB	catB3	dfrA12	sul1	fosA6		mph(E) msrE		basS	IncL IncFIB(pQil)
BS11134	SS2	SC4	Klebsiella pneumoniae	101	blaCTX-M-15 blaOXA-1 blaOXA-48 blaSHV-212	aac(3)-IIe aac(6')-Ib-cr	oqxA oqxA10 oqxA8 oqxB17	catB3	dfrA14		fosA	tet(D)			ompK36 MgrBC28S	IncR, IncFIA(HI1) Col440II IncFIB(pKPHS1) IncR
BS11116	SS2	SC1	Klebsiella oxytoca	108	blaOXA-48 blaOXY-1-1	aph(3')-Ia										IncFII(Yp) IncL
BS11117	SS1	SC2	Klebsiella oxytoca	427	blaGES-5 blaOXA-10 blaOXA-17 blaOXY-5-1 blaOXY-5-2	aac(6')-Ib4 aadA11 aph(3'')-Ib aph(3')-VIa aph(6)-Id				sul1 sul2						IncQ1 Col(pHAD28) Col(MGD2) IncFIB(K) IncFIB(pKPHS1)
BS11118	SS3	SC3	Klebsiella oxytoca	427	blaGES-5 blaOXA-10 blaOXA-17 blaOXY-5-1 blaOXY-5-2	aac(6')-Ib4 aadA11 aph(3'')-Ib aph(3')-VIa aph(6)-Id aph(6)-Id aph(6)-Id				sul1 sul2						IncQ1 Col(MGD2) IncFIB(pKPHS1) Col440I
BS11101	SS2	SC1	Enterobacter cloacae complex	136	blaACT-46 blaACT-69 blaCTX-M-228 blaOXA-1 blaTEM-1	aac(3)-IIe aac(6')-Ib-cr aadA aph(3'')-Ib aph(6)-Id	qnrB1	catA1 catB3	dfrA14	sul2	fosA	tet(A)				IncHI2, IncHI2A
BS11103	SS1	SC1	Enterobacter cloacae complex	23	blaACT-68	aac(6')-Ib-cr5 aadA ant(2'')-Ia aph(3'')-Ib aph(6)-Id	qnrE1			sul1	fosA					ColRNAI IncP6 IncFII(pECLA) IncQ1
BS11104	SS4	SC1	Enterobacter cloacae complex	2007	blaNDM-1 blaOXA-1	aac(3)-IIe aac(6')-Ib-cr aadA2 aph(3'')-Ib aph(3')-VI	oqxB9 qnrB1	catA1 catB3	dfrA14	sul1	fosA		mph(A)			IncHI1A(NDM-CIT), IncHI1B(pNDM-CIT) IncM1 IncN
BS11105	SS1	SC2	Enterobacter cloacae complex	32	blaACT-52	aac(6')-Ib4 aph(3'')-Ib aph(3')-VIa aph(6)-Id				sul1	fosA			mcr-9.1		IncQ1 IncFII(Yp), IncFIB(K)
BS11106	SS2	SC3	Enterobacter cloacae complex	2006	blaMIR-7 blaOXA-1 blaSHV-2	aac(6')-Ib-cr aac(6')-Ip aadA aph(2'')-Iia		catB3	dfrA14	sul1						IncC IncFIB(pQil) IncN
BS11108	SS3	SC3	Enterobacter cloacae complex	364	blaCMH-4 blaKLUB-1 blaNDM-1 blaTEM-1 blaVEB-1	aac(3)-IId aac(6')-Ib-cr5 aadA2 ant(2'')-Ia	qnrVC4	cmlA5	dfrA12 dfrA14	sul1	fosA					IncM2 Col(MGD2) IncQ1 Col440I
BS11109	SS3	SC4	Enterobacter cloacae complex	2008	blaCMG blaIMI-2		oqxB9				fosA					IncFII(Yp)
BS11110	SS2	SC1	Enterobacter cloacae complex	171	blaACT-45 blaCMY-4 blaCTX-M-15 blaNDM-1 blaOXA-1 blaOXA-10 blaTEM-1	aac(3)-IIe aac(6')-Ib-cr aadA aph(3'')-Ib aph(3')-VI aph(6)-Id armA	qnrB1	catA1 catB3 cmlA5	dfrA14	sul1, sul2	fosA	tet(A)	mph(E) msrE			IncHI2A, IncHI2 Col(pHAD28) IncC
BS11111	SS2	SC2	Enterobacter cloacae complex	114	blaACT-72 blaCTX-M-15 blaNDM-1 blaOXA-1 blaTEM-1	aac(3)-IIe aac(6')-Ib-cr aadA aadA2 aph(3'')-Ib aph(6)-Id	qnrB1	catA1 catB3	dfrA12 dfrA14	sul1, sul2	fosA	tet(A)				IncHI2A, IncHI2 ColRNAI Col(pHAD28)
BS11113	SS1	SC2	Escherichia coli	1133/1970	blaEC-15 blaNDM-1 blaOXA-1 blaOXA-10	aac(3)-IIe aac(6')-Ib aac(6')-Ib-cr5 aac(6')-Ib4 aadA aph(3')-Ia aph(3')-VI	qnrA6	catB3 cmlA5	dfrA14	sul1						IncC	O88 H38
BS11114	SS2	SC3	Escherichia coli	21/155	blaEC-18 blaOXA-48	aph(3'')-Ib aph(6)-Id				sul2		tet(B)			glpT gyrA	IncL IncI1-I(Alpha)	O86 H51
BS11115	SS3	SC4	Escherichia coli	43/131	blaEC-5 blaNDM-1 blaOXA-1 blaSHV-12 blaTEM-1	aac(3)-IId aac(3)-IIg aac(6')-Ib aac(6')-Ib-cr5 aac(6')-IIc aadA2 aph(3')-Ia		catA1 catB3	dfrA12	sul1, sul2		tet(D)	ere(A) mph(A)		glpT parE ptsI uhpT	IncHI2, IncHI2A IncFII(pRSB107), IncFIB(AP001918)	O25 H4	iutA kpsMII afaD afaB afaA papA_F13 papC	fyuA yfcV yfcV chuA
BS11100	SS4	SC1	Citrobacter freundii	112	blaCMY-75 blaCTX-M-162 blaKLUB-1 blaTEM-1	aadA2 armA			dfrA12	sul1			mph(E) msrE			IncM2 pKPC-CAV1321 IncM2
BS11148	SS2	SC1	Serratia marcescens	/	blaGES-5 blaSHV-2a blaSRT-2	aac(6') aac(6')-Ip aph(2'')-Iia		catA1				tet(41)				IncC
BS11149	SS3	SC4	Serratia marcescens	/	blaKLUB-1 blaNDM-1 blaSRT-2 blaTEM-1	aac(6') aadA2 armA			dfrA12	sul1		tet(41)	mph(E) msrE			IncM2 pKPC-CAV1193 IncM2
BS11098	SS1	SC1	Acinetobacter baumannii	492/425	blaADC-100 blaOXA-66 blaOXA-72	aadA2 abaF ant(3'')-IIa aph(3'')-Ib aph(3'')-Ib aph(6)-Id armA			dfrA12	sul1, sul2		tet(B)	mph(E) msrE		parC
BS11099	SS4	SC3	Acinetobacter baumannii	2/195	blaADC-73 blaOXA-23 blaOXA-66	aac(3)-Ia aadA abaF ant(3'')-IIa aph(3'')-Ib aph(3')-VIa aph(6)-Id armA		catA1		sul1		tet(B)	mph(E) msrE		ftsI parC
BS11135	SS4	SC2	Pseudomonas aeruginosa	348	blaOXA-847 blaPDC-108 blaPDC-172 blaPDC-239 blaPDC-25 blaPDC-264 blaPDC-289 blaPDC-308 blaPDC-346 blaPDC-382 blaPDC-416 blaPDC-421 blaPDC-471 blaPDC-71 blaPER-1	aph(3'')-Ib aph(3')-IIb aph(3')-VIb aph(6)-Id	crpP	catB7			fosA				basR gyrA
BS11136	SS1	SC4	Pseudomonas aeruginosa	2305	blaOXA-395 blaPDC-216 blaPDC-257 blaPDC-313 blaPDC-334 blaPDC-402 blaPDC-43 blaPDC-452 blaPDC-52	aph(3')-IIb	crpP	catB7			fosA				basR
