# Supplementary material for: Whole-Genome Sequencing Snapshot of Clinically Relevant Carbapenem-Resistant Gram-Negative Bacteria from Wastewater in Serbia
Source: Antibiotics (Basel). 2023 Feb 8;12(2):350. doi: 10.3390/antibiotics12020350 (PMC9952161; doi:10.3390/antibiotics12020350)
Supplement: Supplementary file 1 [file antibiotics-12-00350-s001.zip › Suplementary Table 3.xlsx]

## Sheet: Sheet1
Klebsiella pneumoniae												Klebsiella oxytoca			Enterobacter cloacae complex									Escherichia coli			Acinetobacter baumannii		Pseudomonas aeruginosa
BS11119	BS11120	BS11121	BS11122	BS11124	BS11125	BS11126	BS11127	BS11128	BS11130	BS11131	BS11134	BS11116	BS11117	BS11118	BS11101	BS11103	BS11104	BS11105	BS11106	BS11108	BS11109	BS11110	BS11111	BS11113	BS11114	BS11115	BS11098	BS11099	BS11135	BS11136
acrA	acrA	acrA	acrA	acrA	acrA	acrA	acrA	acrA	acrA	acrA	acrA	entB	traT	/	aaaA	mrkA	terC	/	terC	mrkA	/	aaaA	aaaA	aslA	afaF-VII	aaaA	abaI	abaI	OrfX	OrfX
acrB	acrB	acrB	acrB	acrB	acrB	acrB	acrB	acrB	acrB	acrB	acrB	fyuA			terC	mrkB				mrkB		terC	ccI	astA	entB	afaA	adeF	adeF	alg44	alg44
clpV/tssH	clpV/tssH	clpV/tssH	clpV/tssH	clpV/tssH	clpV/tssH	clpV/tssH	clpV/tssH	clpV/tssH	clpV/tssH	clpV/tssH	clpV/tssH	gnd				mrkC				mrkC			terC	entB	entE	afaB	adeG	adeG	alg8	alg8
cpsACP	cpsACP	cpsACP	cpsACP	cpsACP	cpsACP	cpsACP	cpsACP	cpsACP	cpsACP	dotU/tssL	cpsACP					mrkD				mrkD				entE	entF	afaD	adeH	adeH	algA	algA
dotU/tssL	dotU/tssL	dotU/tssL	dotU/tssL	dotU/tssL	dotU/tssL	dotU/tssL	dotU/tssL	dotU/tssL	dotU/tssL	entB	dotU/tssL					mrkF				mrkF				entF	entS	aslA	barB	barB	algB	algB
entB	entB	entB	entB	entB	entB	entB	entB	entB	entB	entD	entB					mrkJ								entS	espR1	chuA	basA	basA	algC	algC
entD	entD	entD	entD	entD	entD	entD	entD	entD	entD	entE	entD													espL4	espX1	chuS	basB	basB	algD	algD
entE	entE	entE	entE	entE	entE	entE	entE	entE	entE	entF	entE													espR1	espX1	chuW	basC	basC	algE	algE
entF	entF	entF	entF	entF	entF	entF	entF	entF	entF	fepA	entF													espX4	espX4	chuX	basF	basF	algF	algF
fepA	fepA	fepA	fepA	fepA	fepA	fepA	fepA	fepA	fepA	fepB	fepA													espX5	espX5	chuY	basG	basG	algG	algG
fepB	fepB	fepB	fepB	fepB	fepB	fepB	fepB	fepB	fepB	fepC	fepB													espX6	f17G	cnf1	basH	basH	algI	algI
fepC	fepC	fepC	fepC	fepC	fepC	fepC	fepC	fepC	fepC	fepD	fepC													espY1	f17d-A	daaC	basI	basI	algJ	algJ
fepD	fepD	fepD	fepD	fepD	fepD	fepD	fepD	fepD	fepD	fepG	fepD													fepA	f17d-C	daaF	basJ	basJ	algK	algK
fepG	fepG	fepG	fepG	fepG	fepG	fepG	fepG	fepG	fepG	fes	fepG													fepB	f17d-D	draP	bauA	bauA	algL	algL
fes	fes	fes	fes	fes	fes	fes	fes	fes	fes	fimA	fes													fepC	fdeC	entB	bauB	bauB	algP	algP
fimA	fimA	fimA	fimA	fimA	fimA	fimA	fimA	fimA	fimA	fimB	fimA													fepG	fepA	entE	bauC	bauC	algQ	algQ
fimB	fimB	fimB	fimB	fimB	fimB	fimB	fimB	fimB	fimB	fimE	fimB													fes	fepB	entF	bauE	bauE	algR	algR
fimE	fimE	fimE	fimE	fimE	fimE	fimE	fimE	fimE	fimE	fimG	fimE													fimB	fepC	entS	bauF	bauF	algU	algU
fimG	fimG	fimG	fimG	fimG	fimG	fimG	fimG	fimG	fimG	galF	fimG													fimC	fepG	fdeC	bfmR	bfmR	algW	algW
fyuA	fyuA	fyuA	fyuA	fyuA	fyuA	fyuA	fyuA	fyuA	fyuA	gnd	fyuA													fimD	fes	fepA	bfmS	bfmS	algX	algX
galF	galF	galF	galF	galF	galF	galF	galF	galF	galF	hcp/tssD	galF													fimE	fha	fepB	csuA/B	csuA/B	algZ	algZ
glf	glf	glf	glf	gnd	glf	glf	glf	glf	gnd	icmF/tssM	glf													fimG	fimB	fepC	csuB	csuB	aprA	aprA
gnd	gnd	gnd	gnd	hcp/tssD	gnd	gnd	gnd	gnd	hcp/tssD	impA/tssA	gnd													gad	fimC	fepG	csuD	csuD	aprF	aprF
hcp/tssD	hcp/tssD	hcp/tssD	hcp/tssD	icmF/tssM	hcp/tssD	hcp/tssD	hcp/tssD	hcp/tssD	icmF/tssM	iroE	hcp/tssD													gspL	fimD	fes	entE	entE	bfiS	bfiS
icmF/tssM	icmF/tssM	icmF/tssM	icmF/tssM	impA/tssA	icmF/tssM	icmF/tssM	icmF/tssM	icmF/tssM	impA/tssA	iutA	icmF/tssM													hra	fimE	fimB	ompA	ompA	cbrA	cbrA
iroE	iroE	iroE	iroE	iroE	iroE	iroE	impA/tssA	iroE	iroE	mrkA	iroE													iss	fimG	fimC	pgaB	pgaB	cca	cca
irp1	irp1	irp1	irp1	irp1	irp1	irp1	iroE	irp1	irp1	mrkB	irp1													ompA	gad	fimD	pgaC	pgaC	chpA	chpA
irp2	irp2	irp2	irp2	irp2	irp2	irp2	irp1	irp2	irp2	mrkC	irp2													terC	gspC	fimE	pgaD	pgaD	chpB	chpB
iutA	iutA	iutA	iutA	iutA	iutA	iutA	irp2	iutA	iutA	mrkD	iutA													yagW/ecpD	gspD	fimG	plc	plc	chpC	chpC
mrkA	mrkA	manB	mrkA	manB	rcsA	mrkA	iutA	mrkA	manB	mrkF	mrkA													yagX/ecpC	gspE	fyuA	plcD	plcD	chpD	chpD
mrkB	mrkB	manC	mrkB	manC	rcsB	mrkB	kfoC	mrkB	manC	mrkI	mrkB													yagY/ecpB	gspF	gad			chpE	chpE
mrkC	mrkC	mrkA	mrkC	mrkA	sciN/tssJ	mrkC	manB	mrkC	mrkA	mrkJ	mrkC													yagZ/ecpA	gspG	gspC			cif	cif
mrkD	mrkD	mrkB	mrkD	mrkB	tssF	mrkD	manC	mrkD	mrkB	rcsA	mrkD														gspH	gspD			clpV1	clpV1
mrkF	mrkF	mrkC	mrkF	mrkC	tssG	mrkF	mrkA	mrkF	mrkC	rcsB	mrkF														gspI	gspE			clpV2	clpV2
mrkI	mrkI	mrkD	mrkI	mrkD	ugd	mrkI	mrkB	mrkI	mrkD	sciN/tssJ	mrkI														gspJ	gspF			clpV3	clpV3
mrkJ	mrkJ	mrkF	mrkJ	mrkF	vasE/tssK	mrkJ	mrkC	mrkJ	mrkF	tli1	mrkJ														gspK	gspG			ctpA	ctpA
rcsA	rcsA	mrkI	rcsA	mrkI	vgrG/tssI	rcsA	mrkD	rcsA	mrkI	tssF	rcsA														gspL	gspH			cyaA	cyaA
rcsB	rcsB	mrkJ	rcsB	mrkJ	vipA/tssB	rcsB	mrkF	rcsB	mrkJ	tssG	rcsB														hcp1/tssD1	gspI			czcR	czcR
sciN/tssJ	sciN/tssJ	rcsA	sciN/tssJ	rcsA	wbbM	sciN/tssJ	mrkI	sciN/tssJ	rcsA	ugd	sciN/tssJ														hcp2/tssD2	gspJ			dotU3	dotU3
tssF	tssF	rcsB	tssF	rcsB	wbbN	tssF	mrkJ	tssF	rcsB	vasE/tssK	tssF														lpfA	gspK			dsbA	dsbA
tssG	tssG	sciN/tssJ	tssG	sciN/tssJ	wbbO	tssG	rcsA	tssG	sciN/tssJ	vgrG/tssI	tssG														ompA	gspL			estA	estA
ugd	ugd	traT	ugd	traT	wzt	ugd	rcsB	ugd	traT	vipA/tssB	ugd														terC	hlyA-alpha			exoS	exoS
vasE/tssK	vasE/tssK	tssF	vasE/tssK	tssF	yagZ/ecpA	vasE/tssK	sciN/tssJ	vasE/tssK	tssF	vipB/tssC	vasE/tssK														tssA	hlyB			exoT	exoT
vgrG/tssI	vgrG/tssI	tssG	vgrG/tssI	tssG	ybdA	vgrG/tssI	traT	vgrG/tssI	tssG	ybdA	vgrG/tssI														tssB	hlyD			exoY	exoY
vipA/tssB	vipA/tssB	ugd	vipA/tssB	ugd	ybtA	vipA/tssB	tssF	vipA/tssB	ugd	KPHS_23120	vipA/tssB														tssF	hra			exsA	exsA
vipB/tssC	vipB/tssC	vasE/tssK	wbbM	vasE/tssK	ybtE	wbbM	tssG	wbbM	vasE/tssK		wbbM														tssG	irp1			exsB	exsB
wbbM	wbbM	vgrG/tssI	wbbN	vgrG/tssI	ybtP	wbbN	ugd	wbbN	vgrG/tssI		wbbN														tssJ	irp2			exsC	exsC
wbbN	wbbN	vipA/tssB	wbbO	vipA/tssB	ybtP	wbbO	vasE/tssK	wbbO	vipA/tssB		wbbO														tssL	iss			exsD	exsD
wbbO	wbbO	vipB/tssC	wzt	vipB/tssC	ybtQ	wzt	vgrG/tssI	wzt	vipB/tssC		wzt														vgrG/tssI	iucA			exsE	exsE
wzt	wzt	wbbM	yagZ/ecpA	ybdA	ybtS	yagZ/ecpA	vipA/tssB	yagZ/ecpA	ybdA		yagZ/ecpA														yagW/ecpD	iucB			fabF1	fabF1
yagZ/ecpA	yagZ/ecpA	wbbN	ybdA	ybtA	ybtT	ybdA	vipB/tssC	ybdA	ybtA		ybdA														yagX/ecpC	iucC			fha1	fha1
ybdA	ybdA	wbbO	ybtA	ybtE		ybtA	wbbM	ybtA	ybtE		ybtA														yagY/ecpB	iucD			fha2	fha2
ybtA	ybtA	wzt	ybtE	ybtP		ybtE	wbbN	ybtE	ybtP		ybtE														yagZ/ecpA	iutA			fimT	fimT
ybtE	ybtE	yagZ/ecpA	ybtP	ybtP		ybtP	wbbO	ybtP	ybtP		ybtP															kpsC			fimU	fimU
ybtP	ybtP	ybdA	ybtP	ybtQ		ybtP	wzt	ybtP	ybtQ		ybtP															kpsE			fimV	fimV
ybtP	ybtP	ybtA	ybtQ	ybtS		ybtQ	ybdA	ybtQ	ybtS		ybtQ															kpsMII			fleN	fleI/flag
ybtQ	ybtQ	ybtE	ybtS	ybtT		ybtS	ybtA	ybtS	ybtT		ybtS															kpsS			fleQ	fleN
ybtS	ybtS	ybtP	ybtT			ybtT	ybtE	ybtT			ybtT															kpsU			fleR	fleP
ybtT	ybtT	ybtP					ybtP																			ompA			fleS	fleQ
		ybtQ					ybtP																			ompT			flgA	fleR
		ybtS					ybtQ																			papA_F13			flgB	fleS
		ybtT					ybtS																			papC			flgC	flgA
							ybtT																			papE			flgD	flgB
																										papF			flgE	flgC
																										papG			flgF	flgD
																										papH			flgG	flgE
																										papI			flgH	flgF
																										papJ			flgI	flgG
																										papX			flgJ	flgH
																										shuT			flgM	flgI
																										shuU			flgN	flgJ
																										shuV			flhA	flgK
																										sitA			flhB	flgL
																										sslE			flhF	flgM
																										terC			fliA	flgN
																										terC			fliE	flhA
																										traT			fliF	flhB
																										yagW/ecpD			fliG	flhF
																										yagX/ecpC			fliH	fliA
																										yagY/ecpB			fliI	fliC
																										yagZ/ecpA			fliJ	fliD
																										ybtA			fliK	fliE
																										ybtE			fliL	fliF
																										ybtP			fliM	fliG
																										ybtP			fliN	fliH
																										ybtQ			fliO	fliI
																										ybtS			fliP	fliJ
																										ybtT			fliQ	fliK
																										yfcV			fliR	fliL
																										yfcV			fppA	fliM
																													fptA	fliN
																													fpvA	fliO
																													fur	fliP
																													gacA	fliQ
																													galU	fliR
																													gtrS	fliS
																													hcp1	fppA
																													hcp3	fptA
																													hfq	fpvA
																													hisF2	fur
																													hisH2	gacA
																													hsiA2	galU
																													hsiA3	gtrS
																													hsiB2	hcp1
																													hsiB3	hcp3
																													hsiC2	hfq
																													hsiC3	hsiA2
																													hsiF2	hsiA3
																													hsiF3	hsiB2
																													hsiG2	hsiB3
																													hsiG3	hsiC2
																													hsiH2	hsiC3
																													hsiH3	hsiF2
																													hsiJ2	hsiF3
																													hsiJ3	hsiG2
																													htpG	hsiG3
																													icmF3	hsiH2
																													katA	hsiH3
																													kerV	hsiJ2
																													lasA	hsiJ3
																													lasB	htpG
																													lasI	icmF3
																													lasR	katA
																													lepA	kerV
																													lon	lasA
																													magB	lasB
																													magD	lasI
																													magE	lasR
																													mbtH1	lepA
																													metE	lon
																													modA	magB
																													motA	magD
																													motB	magE
																													motC	mbtH1
																													motD	metE
																													motY	modA
																													msrP	motA
																													mucA	motB
																													mucB	motC
																													mucC	motD
																													mucD	motY
																													mucE	msrP
																													mucP	mucA
																													muxA	mucB
																													mvfR	mucC
																													narK2	mucD
																													nqrB	mucE
																													nuoD	mucP
																													opdO	muxA
																													opgG	mvfR
																													oxyR	narK2
																													pchA	nqrB
																													pchB	nuoD
																													pchC	opdO
																													pchD	opgG
																													pchE	oxyR
																													pchF	pchA
																													pchG	pchB
																													pchH	pchC
																													pchI	pchD
																													pchR	pchE
																													pcr1	pchF
																													pcr2	pchG
																													pcr3	pchH
																													pcr4	pchI
																													pcrD	pchR
																													pcrG	pcr1
																													pcrH	pcr2
																													pcrR	pcr3
																													pcrV	pcr4
																													pdtA	pcrD
																													pepA	pcrG
																													pgk	pcrH
																													pgm	pcrR
																													phzA1	pcrV
																													phzB1	pdtA
																													phzC1	pepA
																													phzD1	pgk
																													phzE1	pgm
																													phzF1	phzA1
																													phzG1	phzB1
																													phzH	phzC1
																													phzM	phzD1
																													phzS	phzE1
																													pilB	phzF1
																													pilD	phzG1
																													pilE	phzH
																													pilF	phzM
																													pilG	phzS
																													pilH	pilD
																													pilI	pilE
																													pilJ	pilF
																													pilK	pilG
																													pilM	pilH
																													pilN	pilI
																													pilO	pilJ
																													pilP	pilK
																													pilQ	pilM
																													pilR	pilN
																													pilS	pilO
																													pilT	pilP
																													pilU	pilQ
																													pilV	pilR
																													pilW	pilS
																													pilX	pilT
																													pilY1	pilU
																													pilY2	pilV
																													plcH	pilW
																													popB	pilX
																													popD	pilY1
																													popN	pilY2
																													ppkA	plcH
																													pppA	popB
																													prpL	popD
																													pscB	popN
																													pscC	ppkA
																													pscD	pppA
																													pscE	prpL
																													pscF	pscB
																													pscG	pscC
																													pscH	pscD
																													pscI	pscE
																													pscJ	pscF
																													pscK	pscG
																													pscL	pscH
																													pscN	pscI
																													pscO	pscJ
																													pscP	pscK
																													pscQ	pscL
																													pscR	pscN
																													pscS	pscO
																													pscT	pscP
																													pscU	pscQ
																													ptxR	pscR
																													purD	pscS
																													purH	pscT
																													purL	pscU
																													pvcA	ptxR
																													pvcB	purD
																													pvcC	purH
																													pvcD	purL
																													pvdA	pvcA
																													pvdE	pvcB
																													pvdF	pvcC
																													pvdG	pvcD
																													pvdH	pvdA
																													pvdI	pvdE
																													pvdJ	pvdF
																													pvdL	pvdG
																													pvdM	pvdH
																													pvdN	pvdI
																													pvdO	pvdJ
																													pvdP	pvdL
																													pvdQ	pvdM
																													pvdS	pvdN
																													pyrF	pvdO
																													relA	pvdP
																													retS	pvdQ
																													rhlA	pvdS
																													rhlB	pyrF
																													rhlC	relA
																													rhlI	retS
																													sfa2	rhlA
																													spcS	rhlB
																													spoT	rhlC
																													tagF1	sfa2
																													tagQ	spcS
																													tagR	spoT
																													tagS	tagF1
																													tagT	tagQ
																													tajJ	tagR
																													thrC	tagS
																													toxA	tagT
																													triC	tajJ
																													tse1	thrC
																													tse2	toxA
																													tse3	triC
																													tssA1	tse1
																													tssB1	tse2
																													tssC1	tse3
																													tssE1	tssA1
																													tssF1	tssB1
																													tssG1	tssC1
																													tssJ1	tssE1
																													tssK1	tssF1
																													tssL1	tssG1
																													tssM1	tssJ1
																													typA	tssK1
																													vgrG1a	tssL1
																													vgrG1b	tssM1
																													vgrG3	typA
																													waaA	vgrG1a
																													waaC	vgrG3
																													waaF	waaA
																													waaG	waaC
																													waaP	waaF
																													wbpA	waaG
																													wbpB	waaP
																													wbpC	wbpM
																													wbpD	wbpX
																													wbpE	wspF
																													wbpG	xcpP
																													wbpH	xcpQ
																													wbpI	xcpR
																													wbpJ	xcpS
																													wbpK	xcpT
																													wbpL	xcpU
																													wbpM	xcpV
																													wbpX	xcpW
																													wspF	xcpX
																													wzx	xcpY
																													wzy	xcpZ
																													wzz
																													xcpP
																													xcpQ
																													xcpR
																													xcpS
																													xcpT
																													xcpU
																													xcpV
																													xcpW
																													xcpX
																													xcpY
																													xcpZ
